# Supplementary material for: Prospective study on diagnostic efficacy of targeted NGS vs. traditional testing for respiratory infections in myelosuppressed hematology patients
Source: Front Med (Lausanne). 2025 Mar 12;12:1488652. doi: 10.3389/fmed.2025.1488652 (PMC11936813; doi:10.3389/fmed.2025.1488652)
Supplement: Supplementary Table S2 — Distribution of pathogens in the study cohort and detection rate heterogeneity between 198-pathogen RTI tNGS panel and TMT. [file Table_2.xlsx]

## Sheet: Sheet1
pathogen	TNGS (%)	TMT (%)
EB virus (EBV)	50	0
Herpes simplex virus type 1	40	0
Human herpesvirus type 7	15	0
Actinomyces species	15	0
Pseudomonas aeruginosa	10	0
Influenza B virus	10	0
Streptococcus pneumoniae	10	0
Near smooth Candida	10	0
Human coronavirus	10	0
Staphylococcus aureus	5	0
Aspergillus niger complex	5	0
Micrococcus minutus	5	0
Rhizopus microsporus	5	0
Human adenovirus type 6	5	0
Candida tropicalis	5	0
Cytomegalovirus	5	0
Pneumocystis jirovecii	5	0
Brevundimonas diminuta	5	0
Human herpesvirus 6B	5	0
Aflatoxin complex group	25	5
Candida albicans	25	5
Rhinovirus type A	15	5
Aspergillus fumigatus	0	5
Stenotrophomonas maltophilia	0	5
novel coronavirus	20	10
Human respiratory syncytial virus type B	20	10
Influenza A virus	15	10
