# Supplementary material for: Prospective study on diagnostic efficacy of targeted NGS vs. traditional testing for respiratory infections in myelosuppressed hematology patients
Source: Front Med (Lausanne). 2025 Mar 12;12:1488652. doi: 10.3389/fmed.2025.1488652 (PMC11936813; doi:10.3389/fmed.2025.1488652)
Supplement: Supplementary Table S3 — Baseline characteristics of the 20 patients. [file Table_3.xlsx]

## Sheet: Sheet1
Characteristic	Value
Median age, years	63(19,86)
WBC,10⁹/L	0.7(0.4,1.08)
HB,g/L	53.5(45,60)
PLT,10⁹/L	7(3,12)
Agranulocytosis (neutrophil count <0.5 × 10⁹/L),n(%)	20(100)
Platelet counts < 20×10⁹/L,n(%)	20(100)
Bronchoalveolar lavage,n(%)	0(0)
Male,n(%)	12(60.0)
Female,n(%)	8(40.0)
AML,n(%)	5,(30)
Lymphoma,n(%)	4,(20)
MDS,n(%)	3,(15)
MM,n(%)	2,(10)
ALL,n(%)	2,(10)
PMF,n(%)	1,(5)
CML,n(%)	1,(5)
CLL,n(%)	1,(5)
Chemotherapy Patients,n(%)	20, (100)
HCT Patients,n(%)	0, (0)
