# Supplementary material for: Prospective study on diagnostic efficacy of targeted NGS vs. traditional testing for respiratory infections in myelosuppressed hematology patients
Source: Front Med (Lausanne). 2025 Mar 12;12:1488652. doi: 10.3389/fmed.2025.1488652 (PMC11936813; doi:10.3389/fmed.2025.1488652)
Supplement: Supplementary Table S5 — Pathogen detection by 198-pathogen RTI tNGS panel and TMT. [file Table_5.xlsx]

## Sheet: Sheet1
Patient ID	Absolute Neutrophil Count (1.0E+9)	Platelets (1.0E+9)	198-pathogen RTI tNGS panel	TMT
1	0	1	EB virus (EBV): 9657: >1.0E+6, Herpes Simplex Virus Type 1 (HSV-1): 3956: 9.3E+4, Human Herpesvirus 7 (HHV-7): 12: <1.0E+3	Negative
2	0.37	1	Influenza A Virus: 22631: >1.0E+6, Aspergillus Flavus Complex: 3108: 1.3E+4, Staphylococcus Aureus: 2345: 2.9E+3, Aspergillus Niger Complex: 121: 1.8E+3, methicillin-resistant staphylococcal resistance gene mecA:1413	Influenza A Virus, Aspergillus Flavus, Aspergillus Fumigatus
3	0.02	1	EB virus (EBV): 47543: >1.0E+6, Human Herpesvirus 7 (HHV-7): 14: <1.0E+3	Negative
4	0.01	3	Candida Albicans: 24918: >1.0E+6, Aspergillus Flavus Complex :16549: >1.0E+6, Herpes Simplex Virus Type 1 (HSV-1): 115: 2.1E+4, Pseudomonas Aeruginosa: 27: <1.0E+3,	Negative
5	0.11	3	Micrococcus Luteus: 252: <1.0E+3, Fusobacterium Nucleatum: 40: <1.0E+3	Negative
6	0.15	4	Herpes Simplex Virus Type 1 (HSV-1): 441: 3.0E+4, Streptococcus Pyogenes: 318: 3.6E+3, Fusobacterium Nucleatum: 109: 8.1E+3, EB virus (EBV): 30: <1.0E+3	Negative	methicillin-resistant
7	0.01	4	Herpes Simplex Virus Type 1 (HSV-1): 30874: >1.0E+6, Aspergillus Flavus Complex: 3530: 5.0E+3	Negative	staphylococcal resistance gene mecA:1413
8	0.27	5	SARS-CoV-2: 28313: >1.0E+6, Human Respiratory Syncytial Virus B: 27148: >1.0E+6, Aspergillus Fumigatus: 7356: 1.0E+4, Candida Albicans: 3137: 3.6E+3, Herpes Simplex Virus Type 1 (HSV-1): 1028: 6.8E+4	Candida Albicans, Stenotrophomonas Maltophilia
9	0.01	6	Rhinovirus A: 46870: >1.0E+6, Herpes Simplex Virus Type 1 (HSV-1): 14592: >1.0E+6, Influenza B Virus: 177: 2.9E+4, EB virus (EBV): 79: <1.0E+3	Human Rhinovirus
10	0.29	7	Rhinovirus A: 33627: >1.0E+6, Aspergillus Flavus Complex: 3334: 2.1E+4, Streptococcus Pneumoniae: 379: 3.2E+3	Negative
11	0.03	7	SARS-CoV-2: 1492: 9.4E+3, EB virus (EBV): 872: 1.5E+4, Candida Albicans: 368: <1.0E+3, Rhizopus Oryzae: 103: <1.0E+3, Human Herpesvirus 7 (HHV-7): 12: <1.0E+3	Negative
12	0.02	8	SARS-CoV-2: 42033: >1.0E+6, Herpes simplex virus type 1 (HSV-1): 17: <1.0E+3, Human respiratory syncytial virus type B: 12: <1.0E+3.	SARS-CoV-2
13	0.02	10	Human Respiratory Syncytial Virus B: 40311: >1.0E+6, Human Adenovirus 6: 16710: >1.0E+6, EB virus (EBV): 1191: 5.5E+4, Aspergillus Flavus Complex: 73: <1.0E+3	Respiratory Syncytial Virus
14	0.36	10	EB virus (EBV): 24281: >1.0E+6, Influenza A Virus: 1807: 2.9E+4, Candida Parapsilosis: 688: <1.0E+3, Cytomegalovirus (CMV): 88: 2.5E+3	Negative
15	0.03	11	Human Respiratory Syncytial Virus B: 15570: >1.0E+6, Candida Tropicalis: 619: <1.0E+3, Candida Parapsilosis: 483: <1.0E+3	Respiratory Syncytial Virus
16	0.3	13	Influenza B Virus: 52144: >1.0E+6, Candid a Albicans: 16140: >1.0E+6, EB virus (EBV): 606: 5.0E+4	Negative
17	0.03	13	Human Coronavirus 229E: 34624: >1.0E+6, Pneumocystis Jirovecii: 11211: >1.0E+6, Herpes Simplex Virus Type 1 (HSV-1): 10351: >1.0E+6, EB virus (EBV): 492: 1.0E+4, Rhizopus Stolonifer: 358: <1.0E+3	Influenza A Virus
18	0.03	13	SARS-CoV-2 (Omicron_XBB.1): 22546: >1.0E+6	SARS-CoV-2
19	0.05	14	Streptococcus Pneumoniae: 56034: >1.0E+6, Candida Albicans: 12232: >1.0E+6, Fusobacterium Nucleatum: 56: <1.0E+3	Negative
20	0.29	15	Rhinovirus A: 20568: >1.0E+6, Pseudomonas Aeruginosa: 20088: >1.0E+6, EB virus (EBV): 9716: >1.0E+6, Human Coronavirus 229E: 7834: 6.6E+5, Influenza A Virus: 4471: 2.3E+5, Human Herpesvirus 6B (HHV-6B): 1257: 9.0E+4	Negative
